# Supplementary material for: Spending by California’s Department of Developmental Services for Persons with Autism across Demographic and Expenditure Categories
Source: PLoS One. 2016 Mar 25;11(3):e0151970. doi: 10.1371/journal.pone.0151970 (PMC4807877; doi:10.1371/journal.pone.0151970)
Supplement: S1 Dataset — (XLSX) [file pone.0151970.s002.xlsx]

## Sheet: Table 1
Disability Category	Autism +					DisCat	Autism +
	Age Groups - 5						Age Groups - 10
	Column Labels						Column Labels
	03-11	21-34	12-20	35-64	65+		03-06	12-16	07-11	17-20	21-24	25-34	35-44	45-54	55-64	65+	Grand Total
Consumers	23362	5572	10981	2288	71	Sum of Consumers	11645	7107	11717	3874	2862	2710	1039	894	355	71	42274
DisCat	Autism +					DisCat	Autism +
Sum of Consumers	Column Labels					Sum of Consumers	Column Labels
Row Labels	03-11	12-20	21-34	35-64	65+	Row Labels	03-06	07-11	12-16	17-20	21-24	25-34	35-44	45-54	55-64	65+	Grand Total
Male	19407	9061	4594	1816	54	M	9606	9801	5903	3158	2325	2269	812	727	277	54	34932
DisCat	Autism +					DisCat	Autism +
Sum of Consumers	Column Labels					Sum of Consumers	Column Labels
Row Labels	03-11	12-20	21-34	35-64	65+	Row Labels	03-06	07-11	12-16	17-20	21-24	25-34	35-44	45-54	55-64	65+	Grand Total
Asian	2898	1603	768	153	1	Asian	1323	1575	1098	505	391	377	95	46	12	1	5423
Black/Af Am	1438	846	689	284	4	Black/Af Am	732	706	507	339	311	378	164	98	22	4	3261
Hispanic	9150	3631	1134	237	3	Hispanic	4607	4543	2545	1086	637	497	152	67	18	3	14155
Other/Unk	3388	1085	506	113		Other/Unk	1989	1399	635	450	276	230	68	37	8		5092
White	6488	3816	2475	1501	63	White	2994	3494	2322	1494	1247	1228	560	646	295	63	14343
	Age Groups - 5						Age Groups - 10
	03-11	12-20	21-34	35-64	65+		03-06	07-11	12-16	17-20	21-24	25-34	35-44	45-54	55-64	65+	Grand Total
Consumers	1	1	1	1	1		1	1	1	1	1	1	1	1	1	1	1
Male	0.830708	1.62617	0.418359	0.793706	0.760563	#VALUE!	0.824903	1.37906	0.503798	0.815178	0.812369	0.837269	0.781521	0.813199	0.780282	0.760563	1
Asian	0.124048	0.287688	0.069939	0.0668706	0.0140845	#VALUE!	0.113611	0.221612	0.09371	0.130356	0.136618	0.139114	0.0914341	0.0514541	0.0338028	0.0140845	1
Black/Af Am	0.0615529	0.151831	0.0627447	0.124126	0.056338	#VALUE!	0.0628596	0.0993387	0.0432705	0.0875065	0.108665	0.139483	0.157844	0.10962	0.0619718	0.056338	1
Hispanic	0.391662	0.651651	0.103269	0.103584	0.0422535	#VALUE!	0.39562	0.639229	0.217206	0.28033	0.222572	0.183395	0.146295	0.0749441	0.0507042	0.0422535	1
Other/Unk	0.145022	0.194724	0.0460796	0.0493881	0	#VALUE!	0.170803	0.196848	0.0541948	0.116159	0.0964361	0.0848708	0.0654475	0.041387	0.0225352	0	1
White	0.277716	0.684853	0.225389	0.656031	0.887324	#VALUE!	0.257106	0.491628	0.198174	0.385648	0.435709	0.453137	0.53898	0.722595	0.830986	0.887324	1

## Sheet: Table 3
Disability Category	Autism +
	Age Group (5) & Measures
	Column Labels
	03-11			12-20			21-34			35-64			65+
Budget Category	n	Mn	Stdev	n	Mn	Stdev	n	Mn	Stdev	n	Mn	Stdev	n	Mn	Stdev
A-Supp Empl - Group							23	9742.88	6915.73	10	11158.1	5754.51
B-Supp Empl - Individual				18	2718.16	2902.46	265	3819.4	2936.37	134	3971.36	3934.98
C-Work Activity Programs				45	4381.25	3148.37	360	5163.79	3095.94	166	6511.44	2714.03	2	6232.75	2966.33
D-CCFs	71	52200.6	45192.5	671	52174.2	41494.9	1064	39964.5	28490.2	946	41690.4	39374	45	44848.2	49425.6
E-Medical Facilities	1	35504.8		5	57409.4	41073.8	10	75735.7	57806.9	7	65915.6	57556.9
F-Day Programs	924	5926.56	5982.13	309	6261.72	6088.9	2843	12216.1	7339.12	1407	13770.9	6341.66	38	14714.6	5083.23
G-Transportation	1518	680.486	981.359	665	987.556	1750.32	2419	2512.13	2659	1158	3107.67	2837.29	32	3418.64	2616.32
H-Health Care	3836	949.909	1959.86	964	2911.33	28702.8	612	2259.91	17152.3	344	3430.77	32182.7	18	4091.59	6723
I-In home Respite	11004	2766.16	2314.25	6296	3347.6	2853.86	1348	3919.16	5445.86	170	4544.56	7945.68	1	3672.24
J-Out of home Respite	968	4657.94	4363.74	1114	5904.92	5666.23	214	4732.47	6333.07	43	5070.24	8156.27	1	9862.95
K-Support Services	6948	9139.47	10737.1	2936	10411.7	16529.8	1760	25256.2	37107.9	707	39561.8	45452.7	19	37329.7	40544.5
L-Miscellaneous	14812	9390.28	12163.4	4970	4396.13	7765.22	1845	2610.05	12439.7	812	1859.94	6063.3	18	2099.87	3821.27
Total	23362	10762.4	12832.5	10981	11020.2	21408.3	5572	25866.3	33826.6	2288	42067.6	45899.1	71	49766.7	50629.7

## Sheet: Table 4 
Disability Category	Autism +
	Age Group (10) & Measures
	Column Labels
	03-06			07-11			12-16			17-20			21-24			25-34			35-44			45-54			55-64			65+
Budget Category	n	Mn	Stdev	n	Mn	Stdev	n	Mn	Stdev	n	Mn	Stdev	n	Mn	Stdev	n	Mn	Stdev	n	Mn	Stdev	n	Mn	Stdev	n	Mn	Stdev	n	Mn	Stdev
A-Supp Empl - Group													11	10975.6	7718.12	12	8612.84	6211.92	5	12236.2	6997.02	5	10080.1	4758.54
B-Supp Empl - Individual										18	2718.16	2902.46	104	3269.07	2639.74	161	4174.89	3068.69	71	3980.46	4569.68	48	3965.35	3076.4	15	3947.53	3303.75
C-Work Activity Programs										45	4381.25	3148.37	158	4561.91	2953.01	202	5634.57	3130.56	63	6166.67	2646.78	78	6722.46	3007.59	25	6721.86	1737.61	2	6232.75	2966.33
D-CCFs	6	37229.5	31708.3	65	53582.6	46177.2	251	55630	47104.9	420	50108.9	37655.6	445	40374.1	28765	619	39670.1	28310.6	373	36199.3	27132.2	394	45817.9	46355.6	179	44047.4	42909.9	45	44848.2	49425.6
E-Medical Facilities				1	35504.8		2	72172.5	73753.3	3	47567.4	17061.4	4	57080.7	59811.1	6	88172.3	58348.2	2	58268.7	185.729	2	137259	49009.2	3	23451.1	29735.4
F-Day Programs	902	5925.83	6034.59	22	5956.52	3231.25	14	9099.62	9574.56	295	6127.04	5863.86	1285	10937.5	7376.88	1558	13270.7	7139.8	639	13987.7	6287.72	558	13555	6256.43	210	13684.8	6728.08	38	14714.6	5083.23
G-Transportation	812	635.242	852.139	706	732.523	1109.91	328	870.404	1219.34	337	1101.58	2140.3	1105	2200.62	2436.85	1314	2774.1	2806.63	528	3073.73	3241.81	455	3171.88	2458.76	175	3043.1	2430.45	32	3418.64	2616.32
H-Health Care	2773	1083.88	2238.45	1063	600.413	789.053	572	1947.14	19305.8	392	4318.26	38489.5	292	3806.56	24669.5	320	848.59	2036.27	134	748.018	1799.59	153	6708.8	48095.1	57	938.65	2176.82	18	4091.59	6723
I-In home Respite	4273	2358.56	2284.22	6731	3024.92	2296.02	4380	3280.41	2893.64	1916	3501.2	2755.37	844	3747.22	3440.31	504	4207.09	7710.51	111	4942.81	8493.36	51	4044.73	7275.45	8	2205.33	1404.44	1	3672.24
J-Out of home Respite	317	3861.15	4147.7	651	5045.94	4416.46	757	5989.16	5577.32	357	5726.3	5854.25	138	4992.15	7285.13	76	4260.96	4075.52	28	6211.24	9733.38	12	1993.79	1420.48	3	6726.67	5274.44	1	9862.95
K-Support Services	3295	9618.24	11177.9	3653	8707.62	10305.9	1874	8737.79	11278	1062	13365.6	22751.2	911	19746.9	29295.8	849	31167.8	43217	303	39212.3	45641.2	298	38491.2	43233	106	43570.8	50920.7	19	37329.7	40544.5
L-Miscellaneous	8130	11438.8	13416	6682	6897.85	9882.59	3421	4670.76	7602.48	1549	3789.62	8082.57	919	2926.79	15529.7	926	2295.71	8303.13	356	2079.2	7991.61	327	1324.53	2567.08	129	2612.02	6130.6	18	2099.87	3821.27
Total	11645	12458.7	13600.5	11717	9076.62	11781.7	7107	9411.77	17205.3	3874	13970.8	27253.4	2862	21490.2	30487	2710	30488	36467.6	1039	36916.8	38382.4	894	46150.9	51683.6	355	46859.8	49084.8	71	49766.7	50629.7

## Sheet: age_10
DisCat	Age10	Budget Category	n	Mn	Stdev
Autism +	03-06	D-CCFs	6	37229.5	31708.3
Autism +	03-06	F-Day Programs	902	5925.83	6034.59
Autism +	03-06	G-Transportation	812	635.242	852.139
Autism +	03-06	H-Health Care	2773	1083.88	2238.45
Autism +	03-06	I-In home Respite	4273	2358.56	2284.22
Autism +	03-06	J-Out of home Respite	317	3861.15	4147.7
Autism +	03-06	K-Support Services	3295	9618.24	11177.9
Autism +	03-06	L-Miscellaneous	8130	11438.8	13416
Autism +	03-06	Total	11645	12458.7	13600.5
Autism +	07-11	D-CCFs	65	53582.6	46177.2
Autism +	07-11	E-Medical Facilities	1	35504.8
Autism +	07-11	F-Day Programs	22	5956.52	3231.25
Autism +	07-11	G-Transportation	706	732.523	1109.91
Autism +	07-11	H-Health Care	1063	600.413	789.053
Autism +	07-11	I-In home Respite	6731	3024.92	2296.02
Autism +	07-11	J-Out of home Respite	651	5045.94	4416.46
Autism +	07-11	K-Support Services	3653	8707.62	10305.9
Autism +	07-11	L-Miscellaneous	6682	6897.85	9882.59
Autism +	07-11	Total	11717	9076.62	11781.7
Autism +	12-16	D-CCFs	251	55630	47104.9
Autism +	12-16	E-Medical Facilities	2	72172.5	73753.3
Autism +	12-16	F-Day Programs	14	9099.62	9574.56
Autism +	12-16	G-Transportation	328	870.404	1219.34
Autism +	12-16	H-Health Care	572	1947.14	19305.8
Autism +	12-16	I-In home Respite	4380	3280.41	2893.64
Autism +	12-16	J-Out of home Respite	757	5989.16	5577.32
Autism +	12-16	K-Support Services	1874	8737.79	11278
Autism +	12-16	L-Miscellaneous	3421	4670.76	7602.48
Autism +	12-16	Total	7107	9411.77	17205.3
Autism +	17-20	B-Supp Empl - Individual	18	2718.16	2902.46
Autism +	17-20	C-Work Activity Programs	45	4381.25	3148.37
Autism +	17-20	D-CCFs	420	50108.9	37655.6
Autism +	17-20	E-Medical Facilities	3	47567.4	17061.4
Autism +	17-20	F-Day Programs	295	6127.04	5863.86
Autism +	17-20	G-Transportation	337	1101.58	2140.3
Autism +	17-20	H-Health Care	392	4318.26	38489.5
Autism +	17-20	I-In home Respite	1916	3501.2	2755.37
Autism +	17-20	J-Out of home Respite	357	5726.3	5854.25
Autism +	17-20	K-Support Services	1062	13365.6	22751.2
Autism +	17-20	L-Miscellaneous	1549	3789.62	8082.57
Autism +	17-20	Total	3874	13970.8	27253.4
Autism +	21-24	A-Supp Empl - Group	11	10975.6	7718.12
Autism +	21-24	B-Supp Empl - Individual	104	3269.07	2639.74
Autism +	21-24	C-Work Activity Programs	158	4561.91	2953.01
Autism +	21-24	D-CCFs	445	40374.1	28765
Autism +	21-24	E-Medical Facilities	4	57080.7	59811.1
Autism +	21-24	F-Day Programs	1285	10937.5	7376.88
Autism +	21-24	G-Transportation	1105	2200.62	2436.85
Autism +	21-24	H-Health Care	292	3806.56	24669.5
Autism +	21-24	I-In home Respite	844	3747.22	3440.31
Autism +	21-24	J-Out of home Respite	138	4992.15	7285.13
Autism +	21-24	K-Support Services	911	19746.9	29295.8
Autism +	21-24	L-Miscellaneous	919	2926.79	15529.7
Autism +	21-24	Total	2862	21490.2	30487
Autism +	25-34	A-Supp Empl - Group	12	8612.84	6211.92
Autism +	25-34	B-Supp Empl - Individual	161	4174.89	3068.69
Autism +	25-34	C-Work Activity Programs	202	5634.57	3130.56
Autism +	25-34	D-CCFs	619	39670.1	28310.6
Autism +	25-34	E-Medical Facilities	6	88172.3	58348.2
Autism +	25-34	F-Day Programs	1558	13270.7	7139.8
Autism +	25-34	G-Transportation	1314	2774.1	2806.63
Autism +	25-34	H-Health Care	320	848.59	2036.27
Autism +	25-34	I-In home Respite	504	4207.09	7710.51
Autism +	25-34	J-Out of home Respite	76	4260.96	4075.52
Autism +	25-34	K-Support Services	849	31167.8	43217
Autism +	25-34	L-Miscellaneous	926	2295.71	8303.13
Autism +	25-34	Total	2710	30488	36467.6
Autism +	35-44	A-Supp Empl - Group	5	12236.2	6997.02
Autism +	35-44	B-Supp Empl - Individual	71	3980.46	4569.68
Autism +	35-44	C-Work Activity Programs	63	6166.67	2646.78
Autism +	35-44	D-CCFs	373	36199.3	27132.2
Autism +	35-44	E-Medical Facilities	2	58268.7	185.729
Autism +	35-44	F-Day Programs	639	13987.7	6287.72
Autism +	35-44	G-Transportation	528	3073.73	3241.81
Autism +	35-44	H-Health Care	134	748.018	1799.59
Autism +	35-44	I-In home Respite	111	4942.81	8493.36
Autism +	35-44	J-Out of home Respite	28	6211.24	9733.38
Autism +	35-44	K-Support Services	303	39212.3	45641.2
Autism +	35-44	L-Miscellaneous	356	2079.2	7991.61
Autism +	35-44	Total	1039	36916.8	38382.4
Autism +	45-54	A-Supp Empl - Group	5	10080.1	4758.54
Autism +	45-54	B-Supp Empl - Individual	48	3965.35	3076.4
Autism +	45-54	C-Work Activity Programs	78	6722.46	3007.59
Autism +	45-54	D-CCFs	394	45817.9	46355.6
Autism +	45-54	E-Medical Facilities	2	137259	49009.2
Autism +	45-54	F-Day Programs	558	13555	6256.43
Autism +	45-54	G-Transportation	455	3171.88	2458.76
Autism +	45-54	H-Health Care	153	6708.8	48095.1
Autism +	45-54	I-In home Respite	51	4044.73	7275.45
Autism +	45-54	J-Out of home Respite	12	1993.79	1420.48
Autism +	45-54	K-Support Services	298	38491.2	43233
Autism +	45-54	L-Miscellaneous	327	1324.53	2567.08
Autism +	45-54	Total	894	46150.9	51683.6
Autism +	55-64	B-Supp Empl - Individual	15	3947.53	3303.75
Autism +	55-64	C-Work Activity Programs	25	6721.86	1737.61
Autism +	55-64	D-CCFs	179	44047.4	42909.9
Autism +	55-64	E-Medical Facilities	3	23451.1	29735.4
Autism +	55-64	F-Day Programs	210	13684.8	6728.08
Autism +	55-64	G-Transportation	175	3043.1	2430.45
Autism +	55-64	H-Health Care	57	938.65	2176.82
Autism +	55-64	I-In home Respite	8	2205.33	1404.44
Autism +	55-64	J-Out of home Respite	3	6726.67	5274.44
Autism +	55-64	K-Support Services	106	43570.8	50920.7
Autism +	55-64	L-Miscellaneous	129	2612.02	6130.6
Autism +	55-64	Total	355	46859.8	49084.8
Autism +	65+	C-Work Activity Programs	2	6232.75	2966.33
Autism +	65+	D-CCFs	45	44848.2	49425.6
Autism +	65+	F-Day Programs	38	14714.6	5083.23
Autism +	65+	G-Transportation	32	3418.64	2616.32
Autism +	65+	H-Health Care	18	4091.59	6723
Autism +	65+	I-In home Respite	1	3672.24
Autism +	65+	J-Out of home Respite	1	9862.95
Autism +	65+	K-Support Services	19	37329.7	40544.5
Autism +	65+	L-Miscellaneous	18	2099.87	3821.27
Autism +	65+	Total	71	49766.7	50629.7
