# Supplementary material for: Spending by California’s Department of Developmental Services for Persons with Autism across Demographic and Expenditure Categories
Source: PLoS One. 2016 Mar 25;11(3):e0151970. doi: 10.1371/journal.pone.0151970 (PMC4807877; doi:10.1371/journal.pone.0151970)
Supplement: S2 Dataset — (XLSX) [file pone.0151970.s003.xlsx]

## Sheet: gender
DisCat	gender	Age2	n	Mn	Stdev
Aut only	F	3-17	4076	10626.9	14372
Aut only	F	18+	777	17135	23853.8
Aut only	M	3-17	21039	10360.5	13734.6
Aut only	M	18+	4272	17467	27605.2
Autism + ID	F	3-17	1267	11318.3	18477.3
Autism + ID	F	18+	1222	32663	41581.3
Autism + ID	M	3-17	5135	10806.7	15776.3
Autism + ID	M	18+	4486	35084	42440.9

## Sheet: eth
DisCat	Ethnicity	Age2	n	Mn	Stdev
Aut only	Other/Unk	3-17	3271	11004.3	13273.1
Aut only	Other/Unk	18+	519	20772.3	35539.7
Aut only	Black/Af Am	3-17	1515	9265.22	12514.6
Aut only	Black/Af Am	18+	402	17061.3	19484.1
Aut only	Asian	3-17	3160	10730	13194.5
Aut only	Asian	18+	585	17260.6	28959.3
Aut only	Hispanic	3-17	9456	9618.39	12399.8
Aut only	Hispanic	18+	920	11512.3	16321.5
Aut only	White	3-17	7713	11201.8	16020.8
Aut only	White	18+	2623	18911.4	28377.1
Autism + ID	Other/Unk	3-17	865	11133.9	14183.4
Autism + ID	Other/Unk	18+	437	30885.7	41199.6
Autism + ID	Black/Af Am	3-17	509	10127.3	16082.5
Autism + ID	Black/Af Am	18+	835	31534.6	39583
Autism + ID	Asian	3-17	1000	12004.7	20102.1
Autism + ID	Asian	18+	678	27939.8	29502.6
Autism + ID	Hispanic	3-17	2566	9396.54	13503.4
Autism + ID	Hispanic	18+	1213	22986.8	30722.5
Autism + ID	White	3-17	1462	12948.7	18869.2
Autism + ID	White	18+	2545	43475.9	48593.5

## Sheet: age_10
DisCat	Age10	n	Mn	Stdev
Aut only	03-06	10231	12666.9	13807
Aut only	07-11	9281	8816.5	11536.3
Aut only	12-16	4949	8705.17	16038.1
Aut only	17-20	2320	11780.5	23414.3
Aut only	21-24	1534	17319.9	26341
Aut only	25-34	1168	20734.3	27828.8
Aut only	35-44	305	22807.2	29213.5
Aut only	45-54	252	25529.3	31992
Aut only	55-64	101	24160.2	29201.7
Aut only	65+	23	33574.3	35848.4
Autism + ID	03-06	1414	10951.9	11896.8
Autism + ID	07-11	2436	10067.7	12626.4
Autism + ID	12-16	2158	11032.2	19529.5
Autism + ID	17-20	1554	17240.7	31872
Autism + ID	21-24	1328	26307.3	34044.4
Autism + ID	25-34	1542	37876	40307.1
Autism + ID	35-44	734	42779.8	40187.2
Autism + ID	45-54	642	54245.4	55567.6
Autism + ID	55-64	254	55886	52407.9
Autism + ID	65+	48	57525.5	55013.2
